# Supplementary material for: Pronucleotide Probes Reveal a Diverging Specificity for AMPylation vs UMPylation of Human and Bacterial Nucleotide Transferases
Source: Biochemistry. 2024 Feb 22;63(5):651–9. doi: 10.1021/acs.biochem.3c00568 (PMC10918828; doi:10.1021/acs.biochem.3c00568)
Supplement: Supplementary file 2 — bi3c00568_si_002.xlsx [file bi3c00568_si_002.xlsx]

## Sheet: Hits_pro-N3pU_vs_DMSO(no_infe.)
Majority protein IDs	Protein names	Gene names	Log10 (p-Value)	Log2 (fold-change)
P11279	Lysosome-associated membrane glycoprotein 1	LAMP1	6.76539	9.54547
Q9BV23	Monoacylglycerol lipase ABHD6	ABHD6	6.44536	5.90443
O75629	Protein CREG1	CREG1	6.87884	5.50731
Q13093	Platelet-activating factor acetylhydrolase	PLA2G7	5.08346	5.46141
P10619	Lysosomal protective protein;Lysosomal protective protein 32 kDa chain;Lysosomal protective protein 20 kDa chain	CTSA	8.27324	5.38372
P07711	Cathepsin L1;Cathepsin L1 heavy chain;Cathepsin L1 light chain	CTSL	6.17394	5.17384
P41247	Patatin-like phospholipase domain-containing protein 4	PNPLA4	4.16807	4.67781
P07858	Cathepsin B;Cathepsin B light chain;Cathepsin B heavy chain	CTSB	6.24788	4.34998
P04114	Apolipoprotein B-100;Apolipoprotein B-48	APOB	6.62809	4.24888
Q9BW72	HIG1 domain family member 2A, mitochondrial	HIGD2A	2.81188	3.76518
Q9NUM4	Transmembrane protein 106B	TMEM106B	4.11784	3.70665
P13473	Lysosome-associated membrane glycoprotein 2	LAMP2	3.95282	3.57049
O14773	Tripeptidyl-peptidase 1	TPP1	5.24	3.3084
Q13641	Trophoblast glycoprotein	TPBG	4.17038	3.24781
P07339	Cathepsin D;Cathepsin D light chain;Cathepsin D heavy chain	CTSD	2.80013	3.23296
Q9UBR2	Cathepsin Z	CTSZ	6.01971	3.17846
Q9BVT8	Transmembrane and ubiquitin-like domain-containing protein 1	TMUB1	4.8279	3.05556
Q8WTV0	Scavenger receptor class B member 1	SCARB1	5.814	3.0496
P61073	C-X-C chemokine receptor type 4	CXCR4	2.86235	2.89885
Q9NRX2	39S ribosomal protein L17, mitochondrial	MRPL17	4.46456	2.89799
Q13286	Battenin	CLN3	3.60123	2.79281
O00115	Deoxyribonuclease-2-alpha	DNASE2	5.43037	2.75341
O43854	EGF-like repeat and discoidin I-like domain-containing protein 3	EDIL3	3.77509	2.69569
Q9UHL4	Dipeptidyl peptidase 2	DPP7	3.62701	2.61383
P08962	CD63 antigen	CD63	4.57156	2.60568
P11117	Lysosomal acid phosphatase	ACP2	4.8492	2.59664
Q14108	Lysosome membrane protein 2	SCARB2	4.27838	2.58772
Q9NY26	Zinc transporter ZIP1	SLC39A1	2.98748	2.5453
P07602	Prosaposin;Saposin-A;Saposin-B-Val;Saposin-B;Saposin-C;Saposin-D	PSAP	4.65415	2.49143
P60903	Protein S100-A10	S100A10	3.61001	2.38442
Q8IV08	Phospholipase D3	PLD3	5.48409	2.33813
P08183	Multidrug resistance protein 1	ABCB1	3.43615	2.24794
P38571	Lysosomal acid lipase/cholesteryl ester hydrolase	LIPA	5.15479	2.20804
P42785	Lysosomal Pro-X carboxypeptidase	PRCP	3.03366	2.18878
P08133	Annexin A6	ANXA6	4.00753	2.15454
O00767	Acyl-CoA desaturase	SCD	5.32121	2.14627
Q9NVV5	Androgen-induced gene 1 protein	AIG1	2.79613	2.14075
Q9HB40	Retinoid-inducible serine carboxypeptidase	SCPEP1	4.45383	2.07679
Q8NFV4	Alpha/beta hydrolase domain-containing protein 11	ABHD11	4.00216	2.07559
Q9P0S9	Transmembrane protein 14C	TMEM14C	4.52711	2.02689
Q9NUJ1	Mycophenolic acid acyl-glucuronide esterase, mitochondrial	ABHD10	5.35942	2.00807
P48067	Sodium- and chloride-dependent glycine transporter 1	SLC6A9	2.2187	1.99331
P42892	Endothelin-converting enzyme 1	ECE1	4.90117	1.8869
O00748	Cocaine esterase	CES2	3.65401	1.88436
P20645	Cation-dependent mannose-6-phosphate receptor	M6PR	4.20042	1.86479
Q96QD8	Sodium-coupled neutral amino acid transporter 2	SLC38A2	4.83248	1.85535
Q6P1A2	Lysophospholipid acyltransferase 5	LPCAT3	3.27119	1.8106
Q14534	Squalene monooxygenase	SQLE	4.67025	1.7894
Q9UI42	Carboxypeptidase A4	CPA4	2.43945	1.73893
P15924	Desmoplakin	DSP	2.89993	1.73417
Q5T440	Putative transferase CAF17, mitochondrial	IBA57	2.5526	1.68655
Q3KQU3	MAP7 domain-containing protein 1	MAP7D1	2.35105	1.66186
P02792	Ferritin light chain	FTL	2.6329	1.65948
P02794	Ferritin heavy chain;Ferritin heavy chain, N-terminally processed	FTH1	5.26931	1.65357
O75503	Ceroid-lipofuscinosis neuronal protein 5	CLN5	2.32177	1.63797
Q01628	Interferon-induced transmembrane protein 3	IFITM3	3.63139	1.63662
Q9BV40	Vesicle-associated membrane protein 8	VAMP8	3.65055	1.60127
Q92542	Nicastrin	NCSTN	3.96774	1.59539
Q8NBP7	Proprotein convertase subtilisin/kexin type 9	PCSK9	5.04728	1.58708
P50402	Emerin	EMD	4.74129	1.57222
O15118	Niemann-Pick C1 protein	NPC1	4.62154	1.5684
Q12846	Syntaxin-4	STX4	2.70292	1.56112
P43121	Cell surface glycoprotein MUC18	MCAM	2.87786	1.54927
P16278	Beta-galactosidase	GLB1	5.21632	1.54821
Q02338	D-beta-hydroxybutyrate dehydrogenase, mitochondrial	BDH1	2.30074	1.54507
P15586	N-acetylglucosamine-6-sulfatase	GNS	6.30524	1.53206
P61020	Ras-related protein Rab-5B	RAB5B	3.06087	1.52161
Q9UPY5	Cystine/glutamate transporter	SLC7A11	3.64644	1.50324
P53634	Dipeptidyl peptidase 1;Dipeptidyl peptidase 1 exclusion domain chain;Dipeptidyl peptidase 1 heavy chain;Dipeptidyl peptidase 1 light chain	CTSC	4.14759	1.49779
P50897	Palmitoyl-protein thioesterase 1	PPT1	3.23383	1.47315
Q14956	Transmembrane glycoprotein NMB	GPNMB	3.60428	1.47141
Q9BRT2	Ubiquinol-cytochrome-c reductase complex assembly factor 2	UQCC2	3.51762	1.461
O15173	Membrane-associated progesterone receptor component 2	PGRMC2	3.9152	1.45466
Q6ZXV5	Transmembrane and TPR repeat-containing protein 3	TMTC3	4.75296	1.43986
P43007	Neutral amino acid transporter A	SLC1A4	3.56658	1.42984
O95573	Long-chain-fatty-acid--CoA ligase 3	ACSL3	5.5764	1.42906
P01023	Alpha-2-macroglobulin	A2M	2.83269	1.39854
Q6ZNB6	NF-X1-type zinc finger protein NFXL1	NFXL1	2.49219	1.39582
P40189	Interleukin-6 receptor subunit beta	IL6ST	2.90802	1.39118
Q9UBM7	7-dehydrocholesterol reductase	DHCR7	2.86634	1.39088
Q9HBH0	Rho-related GTP-binding protein RhoF	RHOF	3.26258	1.37675
Q92820	Gamma-glutamyl hydrolase	GGH	4.14567	1.37578
O43772	Mitochondrial carnitine/acylcarnitine carrier protein	SLC25A20	2.35786	1.37135
P04062	Glucosylceramidase	GBA	4.18332	1.37022
O00560	Syntenin-1	SDCBP	4.03678	1.36416
Q8IVF2	Protein AHNAK2	AHNAK2	2.23534	1.36003
Q02413	Desmoglein-1	DSG1	2.21035	1.35841
P61619	Protein transport protein Sec61 subunit alpha isoform 1	SEC61A1	5.40381	1.35524
P37268	Squalene synthase	FDFT1	5.52767	1.3497
P32970	CD70 antigen	CD70	2.95507	1.33968
P09601	Heme oxygenase 1	HMOX1	2.92852	1.32873
P13667	Protein disulfide-isomerase A4	PDIA4	4.35663	1.32175
Q9BQ95	Evolutionarily conserved signaling intermediate in Toll pathway, mitochondrial	ECSIT	3.00352	1.31679
P05186	Alkaline phosphatase, tissue-nonspecific isozyme	ALPL	2.52776	1.30232
Q5HYI7	Metaxin-3	MTX3	2.34283	1.29765
Q8WVM0	Dimethyladenosine transferase 1, mitochondrial	TFB1M	3.35966	1.29344
Q16850	Lanosterol 14-alpha demethylase	CYP51A1	6.9929	1.27867
Q96GC9	Vacuole membrane protein 1	VMP1	2.28313	1.27566
Q9NUL7	Probable ATP-dependent RNA helicase DDX28	DDX28	3.4645	1.27126
P30825	High affinity cationic amino acid transporter 1	SLC7A1	3.66083	1.26099
Q8N5N7	39S ribosomal protein L50, mitochondrial	MRPL50	4.40591	1.25726
O00400	Acetyl-coenzyme A transporter 1	SLC33A1	4.72027	1.25203
P10253	Lysosomal alpha-glucosidase;76 kDa lysosomal alpha-glucosidase;70 kDa lysosomal alpha-glucosidase	GAA	2.13943	1.24895
P50416	Carnitine O-palmitoyltransferase 1, liver isoform	CPT1A	3.91345	1.246
Q9H7Z7	Prostaglandin E synthase 2;Prostaglandin E synthase 2 truncated form	PTGES2	3.81624	1.24085
P01130	Low-density lipoprotein receptor	LDLR	5.34204	1.23669
P17301	Integrin alpha-2	ITGA2	2.16802	1.23508
P14314	Glucosidase 2 subunit beta	PRKCSH	2.64165	1.23119
Q92665	28S ribosomal protein S31, mitochondrial	MRPS31	2.18707	1.23043
Q9BQE4	Selenoprotein S	VIMP	2.23138	1.21615
Q8N6L1	Keratinocyte-associated protein 2	KRTCAP2	3.64346	1.21016
O95864	Fatty acid desaturase 2	FADS2	3.67078	1.20483
Q9P2E5	Chondroitin sulfate glucuronyltransferase	CHPF2	2.36362	1.19996
Q9P032	NADH dehydrogenase [ubiquinone] 1 alpha subcomplex assembly factor 4	NDUFAF4	3.35065	1.19469
Q53TN4	Cytochrome b reductase 1	CYBRD1	3.53476	1.19037
Q92520	Protein FAM3C	FAM3C	2.1629	1.1851
Q15392	Delta(24)-sterol reductase	DHCR24	2.88819	1.18381
Q9NPL8	Complex I assembly factor TIMMDC1, mitochondrial	TIMMDC1	2.5934	1.18356
Q16822	Phosphoenolpyruvate carboxykinase [GTP], mitochondrial	PCK2	5.11948	1.1752
Q9NZ01	Very-long-chain enoyl-CoA reductase	TECR	3.28394	1.16897
O14672	Disintegrin and metalloproteinase domain-containing protein 10	ADAM10	2.39062	1.16562
P98160	Basement membrane-specific heparan sulfate proteoglycan core protein;Endorepellin;LG3 peptide	HSPG2	2.02315	1.16562
Q8IUH4	Palmitoyltransferase ZDHHC13	ZDHHC13	2.23101	1.16427
O43169	Cytochrome b5 type B	CYB5B	3.91949	1.16294
P00403	Cytochrome c oxidase subunit 2	MT-CO2	2.29814	1.16048
P42167	Lamina-associated polypeptide 2, isoforms beta/gamma;Thymopoietin;Thymopentin	TMPO	2.38749	1.15942
Q08380	Galectin-3-binding protein	LGALS3BP	5.62712	1.15185
P19404	NADH dehydrogenase [ubiquinone] flavoprotein 2, mitochondrial	NDUFV2	2.81554	1.14475
Q16795	NADH dehydrogenase [ubiquinone] 1 alpha subcomplex subunit 9, mitochondrial	NDUFA9	5.48562	1.13691
Q8IY17	Neuropathy target esterase	PNPLA6	3.51773	1.13602
P33121	Long-chain-fatty-acid--CoA ligase 1	ACSL1	5.58265	1.13527
P08670	Vimentin	VIM	5.29948	1.13152
O00592	Podocalyxin	PODXL	2.30824	1.12652
Q6NUM9	All-trans-retinol 13,14-reductase	RETSAT	4.81158	1.12167
Q14318	Peptidyl-prolyl cis-trans isomerase FKBP8	FKBP8	3.55061	1.11592
P51151	Ras-related protein Rab-9A	RAB9A	2.50081	1.11453
Q8NFJ5	Retinoic acid-induced protein 3	GPRC5A	4.39191	1.11395
O75648	Mitochondrial tRNA-specific 2-thiouridylase 1	TRMU	4.56736	1.11186
P17405	Sphingomyelin phosphodiesterase	SMPD1	2.57543	1.11107
Q9Y4L1	Hypoxia up-regulated protein 1	HYOU1	3.54038	1.10981
Q8IWB1	Inositol 1,4,5-trisphosphate receptor-interacting protein	ITPRIP	4.68967	1.10858
Q9NP72	Ras-related protein Rab-18	RAB18	3.30579	1.10187
Q15738	Sterol-4-alpha-carboxylate 3-dehydrogenase, decarboxylating	NSDHL	4.25178	1.10139
O14657	Torsin-1B	TOR1B	2.11852	1.0985
P35555	Fibrillin-1	FBN1	3.22528	1.0978
P35914	Hydroxymethylglutaryl-CoA lyase, mitochondrial	HMGCL	4.03286	1.09734
P11021	78 kDa glucose-regulated protein	HSPA5	2.84417	1.09546
Q53EU6	Glycerol-3-phosphate acyltransferase 3	AGPAT9	3.63171	1.09291
P07355;A6NMY6	Annexin A2;Putative annexin A2-like protein	ANXA2;ANXA2P2	4.34939	1.09063
P20674	Cytochrome c oxidase subunit 5A, mitochondrial	COX5A	2.31042	1.08957
P04439	HLA class I histocompatibility antigen, A-3 alpha chain	HLA-A	2.47766	1.08707
Q9BTY2	Plasma alpha-L-fucosidase	FUCA2	3.34824	1.08693
O00468	Agrin;Agrin N-terminal 110 kDa subunit;Agrin C-terminal 110 kDa subunit;Agrin C-terminal 90 kDa fragment;Agrin C-terminal 22 kDa fragment	AGRN	3.25395	1.08682
Q8NBN3	Transmembrane protein 87A	TMEM87A	2.77876	1.07875
P12235	ADP/ATP translocase 1	SLC25A4	4.79682	1.07611
P08648	Integrin alpha-5;Integrin alpha-5 heavy chain;Integrin alpha-5 light chain	ITGA5	2.43792	1.07551
Q9H0V1	Transmembrane protein 168	TMEM168	3.29175	1.07384
Q9H936	Mitochondrial glutamate carrier 1	SLC25A22	3.03105	1.06989
Q9NW15	Anoctamin-10	ANO10	2.79537	1.06804
Q14114	Low-density lipoprotein receptor-related protein 8	LRP8	2.68655	1.06705
O75976	Carboxypeptidase D	CPD	3.62733	1.06077
Q9BTU6	Phosphatidylinositol 4-kinase type 2-alpha	PI4K2A	4.39307	1.05909
Q9ULG6	Cell cycle progression protein 1	CCPG1	2.0321	1.05806
Q9Y570	Protein phosphatase methylesterase 1	PPME1	4.96566	1.05723
P61009	Signal peptidase complex subunit 3	SPCS3	2.3819	1.05459
P03905	NADH-ubiquinone oxidoreductase chain 4	MT-ND4	2.38782	1.05132
P60468	Protein transport protein Sec61 subunit beta	SEC61B	4.31143	1.05103
Q15758	Neutral amino acid transporter B(0)	SLC1A5	3.7068	1.04997
Q13011	Delta(3,5)-Delta(2,4)-dienoyl-CoA isomerase, mitochondrial	ECH1	5.02058	1.04082
Q9HBH5	Retinol dehydrogenase 14	RDH14	4.64357	1.0378
O00622	Protein CYR61	CYR61	3.5318	1.03605
P28300	Protein-lysine 6-oxidase	LOX	2.49402	1.03178
P32322	Pyrroline-5-carboxylate reductase 1, mitochondrial	PYCR1	3.96061	1.03099
P48960	CD97 antigen;CD97 antigen subunit alpha;CD97 antigen subunit beta	CD97	3.678	1.03007
O75947	ATP synthase subunit d, mitochondrial	ATP5H	2.7343	1.02972
Q96AY3	Peptidyl-prolyl cis-trans isomerase FKBP10	FKBP10	3.21627	1.02704
P08237	ATP-dependent 6-phosphofructokinase, muscle type	PFKM	2.71964	1.02541
Q68CR1	Protein sel-1 homolog 3	SEL1L3	4.22752	1.02511
O60762	Dolichol-phosphate mannosyltransferase subunit 1	DPM1	3.95841	1.02083
Q68DH5	LMBR1 domain-containing protein 2	LMBRD2	2.64921	1.01851
P30519	Heme oxygenase 2	HMOX2	2.78142	1.01695
P60059	Protein transport protein Sec61 subunit gamma	SEC61G	2.55039	1.01521
Q14061	Cytochrome c oxidase copper chaperone	COX17	3.44818	1.01489

## Sheet: Hits_pro-N6pA_vs_DMSO(no_infe.)
Majority protein IDs	Protein names	Gene names	Log10 (p-Value)	Log2 (fold-change)
P11279	Lysosome-associated membrane glycoprotein 1	LAMP1	6.44055	8.89505
Q9BV23	Monoacylglycerol lipase ABHD6	ABHD6	6.22261	6.03282
O75629	Protein CREG1	CREG1	7.07899	5.89605
P41247	Patatin-like phospholipase domain-containing protein 4	PNPLA4	4.50836	5.506
P11117	Lysosomal acid phosphatase	ACP2	5.95808	4.883
P10619	Lysosomal protective protein;Lysosomal protective protein 32 kDa chain;Lysosomal protective protein 20 kDa chain	CTSA	6.83788	4.71751
O14773	Tripeptidyl-peptidase 1	TPP1	5.57028	4.23919
Q9HB40	Retinoid-inducible serine carboxypeptidase	SCPEP1	5.95461	4.19156
P07711	Cathepsin L1;Cathepsin L1 heavy chain;Cathepsin L1 light chain	CTSL	5.70463	4.1699
P07858	Cathepsin B;Cathepsin B light chain;Cathepsin B heavy chain	CTSB	6.51988	4.10929
Q7L4P6	BEN domain-containing protein 5	BEND5	3.26325	3.98732
O00748	Cocaine esterase	CES2	4.86047	3.78252
Q9UHL4	Dipeptidyl peptidase 2	DPP7	4.38365	3.4433
P13473	Lysosome-associated membrane glycoprotein 2	LAMP2	3.62953	3.40038
Q13093	Platelet-activating factor acetylhydrolase	PLA2G7	3.76984	3.28162
O75352	Mannose-P-dolichol utilization defect 1 protein	MPDU1	6.83587	3.20019
Q9UBR2	Cathepsin Z	CTSZ	6.20339	3.18172
P07339	Cathepsin D;Cathepsin D light chain;Cathepsin D heavy chain	CTSD	2.70062	3.11521
P04114	Apolipoprotein B-100;Apolipoprotein B-48	APOB	4.91785	2.98905
P42785	Lysosomal Pro-X carboxypeptidase	PRCP	5.3297	2.94509
Q9NRX2	39S ribosomal protein L17, mitochondrial	MRPL17	4.43467	2.86916
Q9NUM4	Transmembrane protein 106B	TMEM106B	3.44047	2.82181
Q9BVT8	Transmembrane and ubiquitin-like domain-containing protein 1	TMUB1	5.76313	2.6775
O00115	Deoxyribonuclease-2-alpha	DNASE2	4.9953	2.5894
Q13286	Battenin	CLN3	4.33341	2.54179
P61073	C-X-C chemokine receptor type 4	CXCR4	2.50259	2.42593
P07602	Prosaposin;Saposin-A;Saposin-B-Val;Saposin-B;Saposin-C;Saposin-D	PSAP	4.58136	2.37547
Q8NFV4	Alpha/beta hydrolase domain-containing protein 11	ABHD11	5.11674	2.35762
Q9NY26	Zinc transporter ZIP1	SLC39A1	2.8202	2.34267
O43854	EGF-like repeat and discoidin I-like domain-containing protein 3	EDIL3	3.47287	2.29581
P08133	Annexin A6	ANXA6	5.74548	2.171
P60903	Protein S100-A10	S100A10	4.61593	2.12545
Q8IV08	Phospholipase D3	PLD3	5.39291	2.01699
Q9NYY8	FAST kinase domain-containing protein 2	FASTKD2	2.02087	2.00552
O75110	Probable phospholipid-transporting ATPase IIA	ATP9A	5.55774	1.97488
P10253	Lysosomal alpha-glucosidase;76 kDa lysosomal alpha-glucosidase;70 kDa lysosomal alpha-glucosidase	GAA	3.56402	1.84467
P08962	CD63 antigen	CD63	3.68365	1.83977
P50897	Palmitoyl-protein thioesterase 1	PPT1	4.19873	1.81143
Q8WTV0	Scavenger receptor class B member 1	SCARB1	4.16096	1.76937
P15586	N-acetylglucosamine-6-sulfatase	GNS	4.35991	1.74618
P14314	Glucosidase 2 subunit beta	PRKCSH	3.23671	1.71346
Q9BV40	Vesicle-associated membrane protein 8	VAMP8	3.42451	1.70845
Q14108	Lysosome membrane protein 2	SCARB2	3.48404	1.7065
O75503	Ceroid-lipofuscinosis neuronal protein 5	CLN5	2.37326	1.6997
Q5T440	Putative transferase CAF17, mitochondrial	IBA57	2.58277	1.69494
P53634	Dipeptidyl peptidase 1;Dipeptidyl peptidase 1 exclusion domain chain;Dipeptidyl peptidase 1 heavy chain;Dipeptidyl peptidase 1 light chain	CTSC	5.77118	1.68621
Q14956	Transmembrane glycoprotein NMB	GPNMB	3.83381	1.68306
P46976	Glycogenin-1	GYG1	2.02781	1.67654
Q13641	Trophoblast glycoprotein	TPBG	2.50999	1.58968
P02792	Ferritin light chain	FTL	2.42125	1.57015
Q9NUJ1	Mycophenolic acid acyl-glucuronide esterase, mitochondrial	ABHD10	4.92104	1.5645
P38571	Lysosomal acid lipase/cholesteryl ester hydrolase	LIPA	4.83532	1.56015
Q9P032	NADH dehydrogenase [ubiquinone] 1 alpha subcomplex assembly factor 4	NDUFAF4	3.93122	1.55061
Q9P0S9	Transmembrane protein 14C	TMEM14C	4.10097	1.54459
Q6ZNB6	NF-X1-type zinc finger protein NFXL1	NFXL1	2.88609	1.53535
Q7KYR7	Butyrophilin subfamily 2 member A1	BTN2A1	3.66625	1.52797
Q9H7Z7	Prostaglandin E synthase 2;Prostaglandin E synthase 2 truncated form	PTGES2	4.41067	1.51961
O94919	Endonuclease domain-containing 1 protein	ENDOD1	2.24826	1.5181
P32970	CD70 antigen	CD70	2.99305	1.38304
Q12846	Syntaxin-4	STX4	2.29503	1.3757
Q8IVF2	Protein AHNAK2	AHNAK2	2.46756	1.28769
Q9BUN8	Derlin-1	DERL1	2.3621	1.28612
Q15125	3-beta-hydroxysteroid-Delta(8),Delta(7)-isomerase	EBP	3.42208	1.28284
Q9Y570	Protein phosphatase methylesterase 1	PPME1	3.93743	1.27673
O75208	Ubiquinone biosynthesis protein COQ9, mitochondrial	COQ9	3.35775	1.27543
O15173	Membrane-associated progesterone receptor component 2	PGRMC2	4.48595	1.27477
P43121	Cell surface glycoprotein MUC18	MCAM	2.53778	1.26678
P42892	Endothelin-converting enzyme 1	ECE1	4.46257	1.25228
Q9Y394	Dehydrogenase/reductase SDR family member 7	DHRS7	4.42353	1.23758
Q53TN4	Cytochrome b reductase 1	CYBRD1	4.44079	1.22948
O15127	Secretory carrier-associated membrane protein 2	SCAMP2	2.40615	1.22845
Q8N983	39S ribosomal protein L43, mitochondrial	MRPL43	2.41158	1.22764
P30825	High affinity cationic amino acid transporter 1	SLC7A1	3.68504	1.22754
Q92520	Protein FAM3C	FAM3C	2.02433	1.22151
Q96QD8	Sodium-coupled neutral amino acid transporter 2	SLC38A2	3.65775	1.21218
Q15006	ER membrane protein complex subunit 2	EMC2	3.09082	1.20419
Q8N6L1	Keratinocyte-associated protein 2	KRTCAP2	4.35706	1.20005
O15118	Niemann-Pick C1 protein	NPC1	3.77389	1.16879
Q9ULG6	Cell cycle progression protein 1	CCPG1	2.96121	1.14755
Q8N5N7	39S ribosomal protein L50, mitochondrial	MRPL50	3.66297	1.14611
Q9BQE4	Selenoprotein S	VIMP	2.16413	1.13698
O00560	Syntenin-1	SDCBP	5.09056	1.13329
Q86T03	Type 1 phosphatidylinositol 4,5-bisphosphate 4-phosphatase	TMEM55B	2.15795	1.13083
Q96S97	Myeloid-associated differentiation marker	MYADM	2.56671	1.12389
Q9BYD3	39S ribosomal protein L4, mitochondrial	MRPL4	3.92818	1.12341
P08670	Vimentin	VIM	4.71194	1.11771
Q8NBN3	Transmembrane protein 87A	TMEM87A	2.66498	1.10194
Q7KZN9	Cytochrome c oxidase assembly protein COX15 homolog	COX15	3.15034	1.09508
Q5T9L3	Protein wntless homolog	WLS	3.79537	1.09469
Q92820	Gamma-glutamyl hydrolase	GGH	3.28313	1.08785
P43007	Neutral amino acid transporter A	SLC1A4	2.24864	1.08372
O75648	Mitochondrial tRNA-specific 2-thiouridylase 1	TRMU	2.79968	1.07968
Q92542	Nicastrin	NCSTN	4.39319	1.07888
P40189	Interleukin-6 receptor subunit beta	IL6ST	2.45039	1.07387
P20645	Cation-dependent mannose-6-phosphate receptor	M6PR	2.65336	1.0699
P02794	Ferritin heavy chain;Ferritin heavy chain, N-terminally processed	FTH1	4.06187	1.06909
P50402	Emerin	EMD	2.49027	1.06808
Q9P0M9	39S ribosomal protein L27, mitochondrial	MRPL27	2.21153	1.06007
P16278	Beta-galactosidase	GLB1	4.23889	1.05084
P19404	NADH dehydrogenase [ubiquinone] flavoprotein 2, mitochondrial	NDUFV2	2.04746	1.04988
O43169	Cytochrome b5 type B	CYB5B	3.27063	1.04943
P04062	Glucosylceramidase	GBA	2.87792	1.04672
P37268	Squalene synthase	FDFT1	4.48157	1.04462
Q13011	Delta(3,5)-Delta(2,4)-dienoyl-CoA isomerase, mitochondrial	ECH1	3.08331	1.0394
P61020	Ras-related protein Rab-5B	RAB5B	2.56332	1.03778
P35354	Prostaglandin G/H synthase 2	PTGS2	2.45908	1.03764
Q92665	28S ribosomal protein S31, mitochondrial	MRPS31	2.22902	1.03682
P11021	78 kDa glucose-regulated protein	HSPA5	2.38659	1.03214
P48723	Heat shock 70 kDa protein 13	HSPA13	3.26857	1.02912
Q9UBM7	7-dehydrocholesterol reductase	DHCR7	2.07081	1.00518

## Sheet: Hits_proN3pU_infe_WT_vs_DMSO_WT
Majority protein IDs	Protein names	Gene names	Log10 (p-Value)	Log2 (fold-change)
P11279	Lysosome-associated membrane glycoprotein 1	LAMP1	6.63909	9.14916
Q9BV23	Monoacylglycerol lipase ABHD6	ABHD6	6.17274	5.64793
O75629	Protein CREG1	CREG1	7.02278	5.23404
P10619	Lysosomal protective protein;Lysosomal protective protein 32 kDa chain;Lysosomal protective protein 20 kDa chain	CTSA	8.58911	5.22467
Q13093	Platelet-activating factor acetylhydrolase	PLA2G7	4.95457	5.15592
P07711	Cathepsin L1;Cathepsin L1 heavy chain;Cathepsin L1 light chain	CTSL	6.1097	4.95305
P07858	Cathepsin B;Cathepsin B light chain;Cathepsin B heavy chain	CTSB	6.9121	4.29344
P41247	Patatin-like phospholipase domain-containing protein 4	PNPLA4	3.85499	4.14367
P04114	Apolipoprotein B-100;Apolipoprotein B-48	APOB	5.8829	3.56852
Q9NUM4	Transmembrane protein 106B	TMEM106B	3.77372	3.41329
P13473	Lysosome-associated membrane glycoprotein 2	LAMP2	3.82672	3.33125
P07339	Cathepsin D;Cathepsin D light chain;Cathepsin D heavy chain	CTSD	2.74851	3.14812
Q9UBR2	Cathepsin Z	CTSZ	6.77723	3.09276
O14773	Tripeptidyl-peptidase 1	TPP1	5.03259	3.03387
Q13286	Battenin	CLN3	4.2525	2.76217
Q13641	Trophoblast glycoprotein	TPBG	3.47365	2.68512
O00115	Deoxyribonuclease-2-alpha	DNASE2	5.21535	2.65252
Q9UHL4	Dipeptidyl peptidase 2	DPP7	3.81668	2.55837
Q0VDG4	Secernin-3	SCRN3	5.06417	2.53712
O75110	Probable phospholipid-transporting ATPase IIA	ATP9A	5.31532	2.45713
Q7L4P6	BEN domain-containing protein 5	BEND5	2.03779	2.4489
Q9H2H9	Sodium-coupled neutral amino acid transporter 1	SLC38A1	2.29763	2.43296
Q8WTV0	Scavenger receptor class B member 1	SCARB1	4.67144	2.39527
O43854	EGF-like repeat and discoidin I-like domain-containing protein 3	EDIL3	3.53774	2.35735
P07602	Prosaposin;Saposin-A;Saposin-B-Val;Saposin-B;Saposin-C;Saposin-D	PSAP	4.6021	2.32125
P11117	Lysosomal acid phosphatase	ACP2	4.97261	2.26685
P08962	CD63 antigen	CD63	4.56281	2.26388
Q9BVT8	Transmembrane and ubiquitin-like domain-containing protein 1	TMUB1	3.27163	2.1543
Q9NY26	Zinc transporter ZIP1	SLC39A1	2.57819	2.13256
Q9Y570	Protein phosphatase methylesterase 1	PPME1	7.49053	2.09444
Q14108	Lysosome membrane protein 2	SCARB2	3.88324	2.06134
P42785	Lysosomal Pro-X carboxypeptidase	PRCP	2.99102	2.05114
Q9P0S9	Transmembrane protein 14C	TMEM14C	5.07511	2.00713
P08237	ATP-dependent 6-phosphofructokinase, muscle type	PFKM	5.96339	1.95372
P38571	Lysosomal acid lipase/cholesteryl ester hydrolase	LIPA	4.37755	1.9378
Q8IV08	Phospholipase D3	PLD3	5.78766	1.92406
Q01813	ATP-dependent 6-phosphofructokinase, platelet type	PFKP	6.85761	1.90419
Q8NFV4	Alpha/beta hydrolase domain-containing protein 11	ABHD11	6.02647	1.87844
Q9HB40	Retinoid-inducible serine carboxypeptidase	SCPEP1	4.31882	1.85612
Q9NUJ1	Mycophenolic acid acyl-glucuronide esterase, mitochondrial	ABHD10	5.08995	1.80315
Q99685	Monoglyceride lipase	MGLL	2.88271	1.60151
O00767	Acyl-CoA desaturase	SCD	4.1066	1.59152
P20645	Cation-dependent mannose-6-phosphate receptor	M6PR	4.20019	1.58945
P53634	Dipeptidyl peptidase 1;Dipeptidyl peptidase 1 exclusion domain chain;Dipeptidyl peptidase 1 heavy chain;Dipeptidyl peptidase 1 light chain	CTSC	4.60824	1.41106
Q14956	Transmembrane glycoprotein NMB	GPNMB	3.49006	1.40447
P50897	Palmitoyl-protein thioesterase 1	PPT1	3.30404	1.38478
P02794	Ferritin heavy chain;Ferritin heavy chain, N-terminally processed	FTH1	4.33841	1.37893
O00748	Cocaine esterase	CES2	3.09917	1.34308
P42892	Endothelin-converting enzyme 1	ECE1	4.28836	1.28175
Q9BV40	Vesicle-associated membrane protein 8	VAMP8	2.67092	1.26782
Q96QD8	Sodium-coupled neutral amino acid transporter 2	SLC38A2	3.67263	1.25615
P16278	Beta-galactosidase	GLB1	4.75401	1.25525
P15586	N-acetylglucosamine-6-sulfatase	GNS	4.50184	1.21915
P43121	Cell surface glycoprotein MUC18	MCAM	2.25293	1.21847
Q01628	Interferon-induced transmembrane protein 3	IFITM3	2.89767	1.20657
P14174	Macrophage migration inhibitory factor	MIF	2.75668	1.17011
O00560	Syntenin-1	SDCBP	3.94322	1.04314
P43007	Neutral amino acid transporter A	SLC1A4	2.54061	1.03729
Q14534	Squalene monooxygenase	SQLE	3.16161	1.03083
P02792	Ferritin light chain	FTL	3.64099	1.02597

## Sheet: Hits_proN6pA_infe_WT_vs_DMSO_WT
Majority protein IDs	Protein names	Gene names	Log10 (p-Value)	Log2 (fold-change)
P11279	Lysosome-associated membrane glycoprotein 1	LAMP1	6.17122	8.27151
Q9BV23	Monoacylglycerol lipase ABHD6	ABHD6	6.7044	5.78388
O75629	Protein CREG1	CREG1	6.86893	5.41053
P41247	Patatin-like phospholipase domain-containing protein 4	PNPLA4	4.60639	5.40596
P10619	Lysosomal protective protein;Lysosomal protective protein 32 kDa chain;Lysosomal protective protein 20 kDa chain	CTSA	7.74812	4.58891
P11117	Lysosomal acid phosphatase	ACP2	5.66597	4.55163
P07711	Cathepsin L1;Cathepsin L1 heavy chain;Cathepsin L1 light chain	CTSL	5.45528	4.20786
O14773	Tripeptidyl-peptidase 1	TPP1	5.62501	4.08471
Q9HB40	Retinoid-inducible serine carboxypeptidase	SCPEP1	7.01378	4.05042
P07858	Cathepsin B;Cathepsin B light chain;Cathepsin B heavy chain	CTSB	6.74436	3.92558
O00748	Cocaine esterase	CES2	3.92169	3.34941
Q9UHL4	Dipeptidyl peptidase 2	DPP7	4.04683	3.32496
O75352	Mannose-P-dolichol utilization defect 1 protein	MPDU1	8.44131	3.1751
Q13093	Platelet-activating factor acetylhydrolase	PLA2G7	3.44764	3.06127
Q9UBR2	Cathepsin Z	CTSZ	5.46543	3.01817
P07339	Cathepsin D;Cathepsin D light chain;Cathepsin D heavy chain	CTSD	2.56903	2.96339
P13473	Lysosome-associated membrane glycoprotein 2	LAMP2	3.30834	2.69909
P42785	Lysosomal Pro-X carboxypeptidase	PRCP	5.18289	2.69562
Q9NUM4	Transmembrane protein 106B	TMEM106B	3.36252	2.62097
P04114	Apolipoprotein B-100;Apolipoprotein B-48	APOB	5.41745	2.45947
Q9BVT8	Transmembrane and ubiquitin-like domain-containing protein 1	TMUB1	2.81908	2.33329
P62745	Rho-related GTP-binding protein RhoB	RHOB	3.28082	2.25829
Q9H2H9	Sodium-coupled neutral amino acid transporter 1	SLC38A1	2.13799	2.24459
Q3KQU3	MAP7 domain-containing protein 1	MAP7D1	3.56822	2.2192
O00115	Deoxyribonuclease-2-alpha	DNASE2	4.67311	2.21629
Q9Y570	Protein phosphatase methylesterase 1	PPME1	7.39211	2.16961
P07602	Prosaposin;Saposin-A;Saposin-B-Val;Saposin-B;Saposin-C;Saposin-D	PSAP	3.89303	2.07085
Q9NY26	Zinc transporter ZIP1	SLC39A1	2.55084	2.05858
Q13286	Battenin	CLN3	3.59053	2.05685
O43854	EGF-like repeat and discoidin I-like domain-containing protein 3	EDIL3	3.12581	2.02858
P61586	Transforming protein RhoA	RHOA	3.58275	1.95365
P46976	Glycogenin-1	GYG1	2.09247	1.86524
P08134	Rho-related GTP-binding protein RhoC	RHOC	3.93676	1.77722
Q8NFV4	Alpha/beta hydrolase domain-containing protein 11	ABHD11	5.4338	1.76696
P38571	Lysosomal acid lipase/cholesteryl ester hydrolase	LIPA	2.55278	1.59518
P14314	Glucosidase 2 subunit beta	PRKCSH	3.44554	1.53761
P60953	Cell division control protein 42 homolog	CDC42	4.59485	1.52965
Q96EK9	Protein KTI12 homolog	KTI12	2.1454	1.5283
Q8WTV0	Scavenger receptor class B member 1	SCARB1	3.78427	1.48219
P53634	Dipeptidyl peptidase 1;Dipeptidyl peptidase 1 exclusion domain chain;Dipeptidyl peptidase 1 heavy chain;Dipeptidyl peptidase 1 light chain	CTSC	4.28639	1.41984
P50897	Palmitoyl-protein thioesterase 1	PPT1	3.30405	1.40955
P84095	Rho-related GTP-binding protein RhoG	RHOG	4.87993	1.33701
P02792	Ferritin light chain	FTL	3.28161	1.33236
Q14956	Transmembrane glycoprotein NMB	GPNMB	2.96435	1.32283
P08962	CD63 antigen	CD63	3.20782	1.29067
Q9NUJ1	Mycophenolic acid acyl-glucuronide esterase, mitochondrial	ABHD10	4.73848	1.27464
Q7L4I2	Arginine/serine-rich coiled-coil protein 2	RSRC2	3.4935	1.26789
P30085	UMP-CMP kinase	CMPK1	4.01254	1.26706
Q14108	Lysosome membrane protein 2	SCARB2	2.69978	1.2604
P15586	N-acetylglucosamine-6-sulfatase	GNS	5.46908	1.24482
Q9BV40	Vesicle-associated membrane protein 8	VAMP8	2.5478	1.24293
Q8IV08	Phospholipase D3	PLD3	4.76741	1.22042
Q13641	Trophoblast glycoprotein	TPBG	2.01047	1.21063
Q9P0S9	Transmembrane protein 14C	TMEM14C	3.45852	1.16407
Q15125	3-beta-hydroxysteroid-Delta(8),Delta(7)-isomerase	EBP	2.96355	1.14068
P61962	DDB1- and CUL4-associated factor 7	DCAF7	4.12789	1.13837
P02794	Ferritin heavy chain;Ferritin heavy chain, N-terminally processed	FTH1	4.25037	1.11667
Q7KYR7	Butyrophilin subfamily 2 member A1	BTN2A1	2.62261	1.11506
Q9HBH0	Rho-related GTP-binding protein RhoF	RHOF	2.62277	1.11421
P63000;P15153	Ras-related C3 botulinum toxin substrate 1;Ras-related C3 botulinum toxin substrate 2	RAC1;RAC2	4.61308	1.05224
P31948	Stress-induced-phosphoprotein 1	STIP1	5.44016	1.00848

## Sheet: Hits_pro-N6pA_infe_WT_vs_Mutant
Majority protein IDs	Protein names	Gene names	Log10 (p-Value)	Log2 (fold-change)
P62745	Rho-related GTP-binding protein RhoB	RHOB	2.65095	2.32739
P08134	Rho-related GTP-binding protein RhoC	RHOC	4.94368	1.76887
P60953	Cell division control protein 42 homolog	CDC42	6.33591	1.65936
P61586	Transforming protein RhoA	RHOA	3.38152	1.45337
P63000;P15153	Ras-related C3 botulinum toxin substrate 1;Ras-related C3 botulinum toxin substrate 2	RAC1;RAC2	5.53213	1.07972

## Sheet: Hits_proN3pU_infe_WT_vs_Mutant
Majority protein IDs	Protein names	Gene names	Log10 (p-Value)	Log2 (fold-change)
Q9NPD8	Ubiquitin-conjugating enzyme E2 T	UBE2T	2.53678	1.57383
Q9BTT0	Acidic leucine-rich nuclear phosphoprotein 32 family member E	ANP32E	2.12541	1.55733
Q71U36;P0DPH8;P0DPH7	Tubulin alpha-1A chain	TUBA1A	2.20088	1.42418
Q9BV86	N-terminal Xaa-Pro-Lys N-methyltransferase 1;N-terminal Xaa-Pro-Lys N-methyltransferase 1, N-terminally processed	NTMT1	2.18339	1.41594
Q8IZW8	Tensin-4	TNS4	2.34445	1.41239
Q96BN8	Ubiquitin thioesterase otulin	OTULIN	2.28776	1.37527
Q4V328	GRIP1-associated protein 1	GRIPAP1	2.14638	1.32824
Not real hits (See Figure S3D, blue profile plots)
